# Supplementary material for: Synergistic Bactericidal Effects of R- and F-Type Pyocin Cocktails Against Clinical Pseudomonas aeruginosa Isolates from Central Taiwan
Source: Antibiotics (Basel). 2026 Jun 10;15(6):596. doi: 10.3390/antibiotics15060596 (PMC13295577; doi:10.3390/antibiotics15060596)
Supplement: Supplementary file 1 [file antibiotics-15-00596-s001.zip]

Archive with 1 entries (1 files):
- antibiotics-4270305-supplementary.pdf
